# Supplementary material for: ANKRD2 Knockdown as a Therapeutic Strategy in Osteosarcoma: Effects on Proliferation and Drug Response in U2OS and HOS Cells
Source: Int J Mol Sci. 2025 Feb 18;26(4):1736. doi: 10.3390/ijms26041736 (PMC11855734; doi:10.3390/ijms26041736)
Supplement: Supplementary file 1 [file ijms-26-01736-s001.zip]

Archive with 1 entries (1 files):
- ijms-3476955-supplementary.pdf
